# Supplementary material for: Reactions of Plasmodium falciparum Type II NADH: Ubiquinone Oxidoreductase with Nonphysiological Quinoidal and Nitroaromatic Oxidants
Source: Int J Mol Sci. 2025 Mar 11;26(6):2509. doi: 10.3390/ijms26062509 (PMC11941790; doi:10.3390/ijms26062509)
Supplement: Supplementary file 1 [file ijms-26-02509-s001.zip]

Archive with 1 entries (1 files):
- ijms-3462910-supplementary.pdf
